# Supplementary material for: Antioxidant-independent activities of alpha-tocopherol
Source: J Biol Chem. 2025 Feb 18;301(4):108327. doi: 10.1016/j.jbc.2025.108327 (PMC11968272; doi:10.1016/j.jbc.2025.108327)
Supplement: Supplemental Table 1 [file mmc2.xlsx]

## Sheet: Sheet1
Supplementary Table S1: Differential Gene Expression Analysis of immortal;ized human hepatocytes (IHH cells) treated with -tocopherol or 6-HMTC. RNA-seq analysis was performed on triplicate samples of IHH cells treated exactly as described in Experimental Procedures. Data represent mean values from three biological replicates.
Gene Symbol	Direction	Comparisons HMTC vs Ctrl logFC	Comparisons HMTC vs Ctrl P.Value	Comparisons HMTC vs Ctrl Adj P.Value	Comparisons Alpha vs Ctrl logFC	Comparisons Alpha vs Ctrl P.Value	Comparisons Alpha vs Ctrl Adj P.Value
HMGCS1	Dn	-0.236	0.00198	0.985	-0.296	0.000271	0.426
LPIN1	Dn	-0.233	0.00244	0.985	-0.238	0.00209	0.686
BOD1L1	Dn	-0.133	0.0407	0.985	-0.217	0.00215	0.686
UBE2K	Dn	-0.171	0.0112	0.985	-0.235	0.00115	0.686
TENM3	Dn	-0.117	0.0492	0.985	-0.205	0.00178	0.686
IDI1	Dn	-0.245	0.0156	0.985	-0.31	0.00344	0.69
LOC102724213	Dn	-0.657	0.0348	0.985	-0.952	0.00409	0.69
TOB1	Dn	-0.145	0.0495	0.985	-0.245	0.00244	0.69
TRNAY4	Dn	-0.673	0.0357	0.985	-1.01	0.00339	0.69
PPP1R7	Dn	-0.228	0.0087	0.985	-0.255	0.00413	0.69
DEPDC5	Dn	-0.306	0.0041	0.985	-0.32	0.00297	0.69
ACSL1	Dn	-0.223	0.0163	0.985	-0.293	0.00278	0.69
HMGCR	Dn	-0.189	0.00409	0.985	-0.202	0.00245	0.69
LOC102724530	Dn	-0.772	0.00906	0.985	-0.933	0.00243	0.69
EBP	Dn	-0.115	0.0481	0.985	-0.184	0.00346	0.69
ZFP3	Dn	-0.733	0.00558	0.985	-0.733	0.00558	0.693
SCD	Dn	-0.259	0.0324	0.985	-0.344	0.0067	0.7
LOC101929347	Dn	-0.578	0.0292	0.985	-0.735	0.00771	0.731
NOMO3	Dn	-0.78	0.012	0.985	-0.835	0.00788	0.731
LOC102723769	Dn	-0.986	0.0116	0.985	-1.04	0.00854	0.753
IQCD	Dn	-0.622	0.0171	0.985	-0.692	0.00911	0.762
OIT3	Dn	-0.72	0.0118	0.985	-0.739	0.0101	0.763
PANK3	Dn	-0.127	0.037	0.985	-0.164	0.00953	0.763
FLJ39632	Dn	-0.705	0.0314	0.985	-0.847	0.0119	0.775
ERICH1	Dn	-0.228	0.0225	0.985	-0.254	0.0125	0.775
IMPA2	Dn	-0.169	0.0151	0.985	-0.174	0.0128	0.778
ATP2B2	Dn	-0.499	0.0472	0.985	-0.645	0.0135	0.785
ENHO	Dn	-0.819	0.00417	0.985	-0.681	0.0135	0.785
CBX3P2	Dn	-0.895	0.00913	0.985	-0.824	0.0149	0.801
LOC100506737	Dn	-0.835	0.00566	0.985	-0.717	0.0146	0.801
FDFT1	Dn	-0.209	0.00969	0.985	-0.193	0.0155	0.801
VCPIP1	Dn	-0.174	0.0399	0.985	-0.212	0.0146	0.801
LOC102724792	Dn	-0.695	0.0187	0.985	-0.712	0.0164	0.812
CRYZL1	Dn	-0.296	0.0232	0.985	-0.314	0.017	0.815
METTL21EP	Dn	-0.834	0.022	0.985	-0.848	0.0201	0.817
ADAM20	Dn	-1.02	0.000696	0.985	-0.643	0.0177	0.817
LOC101927025	Dn	-0.604	0.0214	0.985	-0.612	0.02	0.817
MAP1LC3B	Dn	-0.373	0.0134	0.985	-0.344	0.021	0.817
HEATR5B	Dn	-0.149	0.0418	0.985	-0.173	0.0206	0.817
MAT2B	Dn	-0.178	0.0152	0.985	-0.174	0.0173	0.817
GIPC3	Dn	-0.899	0.0245	0.985	-0.921	0.0217	0.818
CISH	Dn	-0.623	0.0332	0.985	-0.679	0.0219	0.818
RNR2	Dn	-1.06	0.0137	0.985	-0.975	0.0215	0.818
NEU1	Dn	-0.162	0.0448	0.985	-0.186	0.0234	0.828
EIF2B3	Dn	-0.151	0.0446	0.985	-0.162	0.0322	0.832
LOC102724387	Dn	-0.665	0.0279	0.985	-0.673	0.0264	0.832
LOC102723310	Dn	-0.597	0.0317	0.985	-0.599	0.0313	0.832
LOC101929204	Dn	-0.731	0.0114	0.985	-0.634	0.0249	0.832
PROZ	Dn	-0.867	0.00494	0.985	-0.625	0.0323	0.832
LOC400499	Dn	-0.72	0.0228	0.985	-0.665	0.0334	0.832
RP11-140I24.1	Dn	-0.841	0.00226	0.985	-0.576	0.0248	0.832
RND2	Dn	-1.01	0.0025	0.985	-0.673	0.0298	0.832
AC006262.5	Dn	-0.236	0.0386	0.985	-0.246	0.032	0.832
DACT3	Dn	-0.593	0.0313	0.985	-0.605	0.0285	0.832
KRTCAP3	Dn	-0.977	0.00821	0.985	-0.779	0.0288	0.832
CPXM1	Dn	-0.732	0.0079	0.985	-0.595	0.0255	0.832
LOC102724441	Dn	-0.71	0.0258	0.985	-0.71	0.0258	0.832
NSUN3	Dn	-0.295	0.00695	0.985	-0.237	0.0246	0.832
LOC101927940	Dn	-0.673	0.0267	0.985	-0.673	0.0267	0.832
LOC101928579	Dn	-0.897	0.00434	0.985	-0.632	0.033	0.832
DNAH2	Dn	-0.635	0.0233	0.985	-0.58	0.0359	0.833
DEPDC1B	Dn	-0.208	0.0399	0.985	-0.211	0.0374	0.833
LOC101929747	Dn	-0.777	0.0216	0.985	-0.691	0.0379	0.833
LOC101928714	Dn	-0.729	0.0362	0.985	-0.726	0.0369	0.833
FAM19A3	Dn	-0.645	0.0131	0.985	-0.507	0.0434	0.837
HPN	Dn	-0.645	0.0131	0.985	-0.507	0.0434	0.837
UCP2	Dn	-0.614	0.00811	0.985	-0.444	0.0444	0.84
GGACT	Dn	-0.509	0.0172	0.985	-0.418	0.0442	0.84
MAP1A	Dn	-1.22	0.00087	0.985	-0.654	0.0439	0.84
CSF3	Dn	-0.641	0.0131	0.985	-0.503	0.0437	0.84
VAMP8	Dn	-0.306	0.0457	0.985	-0.306	0.046	0.84
SNORD93	Dn	-0.726	0.0384	0.985	-0.7	0.0451	0.84
INSIG1	Dn	-0.401	0.0212	0.985	-0.34	0.0457	0.84
WDR60	Dn	-0.131	0.0477	0.985	-0.133	0.046	0.84
ZGLP1	Up	0.889	0.00692	0.985	1.27	0.000409	0.426
ERVFRD-1	Up	0.921	0.00849	0.985	1.38	0.000349	0.426
C8orf4	Up	0.474	0.000579	0.985	0.527	0.000215	0.426
AC007966.1	Up	0.837	0.00869	0.985	1.21	0.000522	0.5
CYCSP52	Up	0.909	0.00186	0.985	0.958	0.00121	0.686
RELB	Up	0.706	0.00358	0.985	0.772	0.00182	0.686
DUSP1	Up	0.228	0.00097	0.985	0.224	0.0011	0.686
LSMEM1	Up	0.563	0.0458	0.985	0.966	0.00185	0.686
LOC101929289	Up	0.88	0.0063	0.985	0.95	0.00372	0.69
OLR1	Up	0.457	0.000976	0.985	0.37	0.00494	0.69
ADSSL1	Up	0.372	0.0248	0.985	0.537	0.00248	0.69
PTPRN	Up	0.967	0.0318	0.985	1.43	0.00302	0.69
FLJ33360	Up	0.755	0.0186	0.985	0.968	0.00398	0.69
STC2	Up	0.323	0.000577	0.985	0.27	0.00259	0.69
CDSN	Up	0.942	0.00535	0.985	0.945	0.00525	0.69
SNORA72	Up	0.77	0.00943	0.985	0.892	0.0035	0.69
EXT1	Up	0.162	0.0249	0.985	0.211	0.00531	0.69
INE1	Up	0.77	0.0101	0.985	0.903	0.00349	0.69
LOC102724276	Up	0.593	0.0367	0.985	0.898	0.00321	0.69
KRT7	Up	0.158	0.027	0.985	0.206	0.00576	0.698
JUN	Up	0.253	0.0299	0.985	0.33	0.00664	0.7
PABPC3	Up	1.06	0.00254	0.985	0.935	0.00628	0.7
PLCH1	Up	0.828	0.0133	0.985	0.93	0.00646	0.7
IL7R	Up	0.361	0.000773	0.985	0.273	0.00663	0.7
LMO2	Up	0.661	0.0266	0.985	0.821	0.00784	0.731
MIR6864	Up	0.934	0.00359	0.985	0.833	0.00781	0.731
FRG1B	Up	0.496	0.0443	0.985	0.684	0.00828	0.746
TMEM80	Up	0.624	0.0222	0.985	0.723	0.00965	0.763
TPM1	Up	0.219	0.0117	0.985	0.225	0.00977	0.763
ABCC11	Up	0.673	0.0275	0.985	0.812	0.00986	0.763
H1FX-AS1	Up	0.589	0.0193	0.985	0.663	0.00993	0.763
CCDC120	Up	1.02	0.00288	0.985	0.849	0.01	0.763
GPR135	Up	0.553	0.0436	0.985	0.724	0.011	0.775
TAPT1	Up	0.201	0.0455	0.985	0.264	0.0115	0.775
LOC101929346	Up	0.702	0.0126	0.985	0.711	0.0117	0.775
PTGES	Up	0.276	0.000883	0.985	0.195	0.0108	0.775
BEST1	Up	0.574	0.00602	0.985	0.505	0.0133	0.785
MATN3	Up	1.12	0.00589	0.985	0.968	0.0143	0.8
LOC100093631	Up	0.375	0.0345	0.985	0.446	0.0143	0.8
CYTH1	Up	0.221	0.0151	0.985	0.222	0.0151	0.801
ALMS1-IT1	Up	0.707	0.0427	0.985	0.867	0.0157	0.807
BIRC2	Up	0.144	0.0405	0.985	0.173	0.0163	0.812
ZNF530	Up	0.305	0.033	0.985	0.348	0.0171	0.816
ERRFI1	Up	0.403	0.00192	0.985	0.288	0.0176	0.817
PINK1-AS	Up	0.428	0.043	0.985	0.505	0.0197	0.817
LOC148696	Up	0.804	0.0352	0.985	0.912	0.0189	0.817
MICALCL	Up	0.932	0.00555	0.985	0.764	0.0184	0.817
LOC102723354	Up	0.813	0.0225	0.985	0.826	0.0207	0.817
ITSN2	Up	0.151	0.0402	0.985	0.175	0.02	0.817
LOC646903	Up	0.647	0.0456	0.985	0.786	0.0179	0.817
NFKBIE	Up	0.382	0.00989	0.985	0.334	0.021	0.817
CUX1	Up	0.426	0.00539	0.985	0.343	0.0199	0.817
TTC17	Up	0.168	0.0133	0.985	0.154	0.0214	0.818
MYRF	Up	0.737	0.0317	0.985	0.784	0.0235	0.829
TMEM234	Up	0.467	0.0318	0.985	0.46	0.034	0.832
ANKRD1	Up	0.931	0.00238	0.985	0.608	0.0321	0.832
ADM	Up	0.287	0.048	0.985	0.317	0.0312	0.832
SAMD4A	Up	0.22	0.0235	0.985	0.207	0.032	0.832
MLH3	Up	0.163	0.0308	0.985	0.171	0.0242	0.832
HAS3	Up	0.831	0.0325	0.985	0.873	0.0257	0.832
COL1A1	Up	0.746	0.0152	0.985	0.64	0.0332	0.832
ZNF101	Up	0.471	0.0155	0.985	0.424	0.0268	0.832
AC009501.4	Up	0.728	0.0468	0.985	0.813	0.0285	0.832
SDC4	Up	0.176	0.0354	0.985	0.18	0.0318	0.832
LOC101927377	Up	0.808	0.0244	0.985	0.755	0.0338	0.832
MYH9	Up	0.173	0.017	0.985	0.151	0.034	0.832
NSUN5P2	Up	0.872	0.0169	0.985	0.76	0.0338	0.832
CAV1	Up	0.151	0.0208	0.985	0.139	0.0311	0.832
LOC101929563	Up	0.835	0.003	0.985	0.587	0.0262	0.832
LOC102724045	Up	0.748	0.00397	0.985	0.503	0.0382	0.833
ACKR4	Up	0.724	0.0219	0.985	0.644	0.0385	0.833
NFKB1	Up	0.156	0.0241	0.985	0.142	0.0383	0.833
NEURL1B	Up	0.391	0.0408	0.985	0.403	0.0357	0.833
FOXD4L4	Up	0.529	0.0342	0.985	0.509	0.0406	0.834
TMEM52B	Up	0.496	0.0249	0.985	0.44	0.043	0.837
CRISPLD2	Up	0.264	0.00977	0.985	0.2	0.0412	0.837
ZNF558	Up	0.377	0.0497	0.985	0.39	0.0431	0.837
SNORA60	Up	0.835	0.002	0.985	0.503	0.0416	0.837
AJUBA	Up	0.14	0.0486	0.985	0.143	0.045	0.84
PMEPA1	Up	0.164	0.0353	0.985	0.155	0.0455	0.84
TBC1D25	Up	0.689	0.0282	0.985	0.622	0.0451	0.84
CLIP2	Up	0.994	0.00443	0.985	0.649	0.0468	0.845
ANG	Up	0.76	0.0237	0.985	0.648	0.049	0.85
PSG5	Up	0.962	0.00132	0.985	0.528	0.0496	0.854
